# Supplementary material for: Understanding Frailty in Cardiac Rehabilitation: A Scoping Review of Prevalence, Measurement, Sex and Gender Considerations, and Barriers to Completion
Source: J Clin Med. 2025 Jul 29;14(15):5354. doi: 10.3390/jcm14155354 (PMC12347422; doi:10.3390/jcm14155354)
Supplement: Supplementary file 1 [file jcm-14-05354-s001.zip]

Archive with 1 entries (1 files):
- jcm-3774374-supplementary.pdf
